# Supplementary material for: ﻿Endoxocrinus (﻿Diplocrinus) ﻿kexuei, a new species of stalked crinoid (Echinodermata, Crinoidea, Isocrinida, Balanocrinidae) from rotten wood in the cold seep area of the Taixinan Basin, South China Sea
Source: Zookeys. 2025 Jun 12;1241:185–204. doi: 10.3897/zookeys.1241.128991 (PMC12179643; doi:10.3897/zookeys.1241.128991)
Supplement: XML Treatment for Diplocrinus [file zookeys.1241.128991-treatment1.xml]

<!DOCTYPE tp:taxon-treatment
  PUBLIC "-//TaxonX//DTD Taxonomic Treatment Publishing DTD v0 20100105//EN" "tax-treatment-NSO.dtd">
<tp:taxon-treatment xmlns:tp="http://www.plazi.org/taxpub"><tp:treatment-meta><kwd-group><label>Taxon classification</label><kwd>
                <named-content content-type="kingdom">Animalia</named-content>
              </kwd><kwd>
                <named-content content-type="order">Isocrinida</named-content>
              </kwd><kwd>
                <named-content content-type="family">Balanocrinidae</named-content>
              </kwd></kwd-group><mixed-citation publication-type="journal"><person-group><name><surname>Sun</surname><given-names>Shao’e</given-names></name><name><surname>Mei</surname><given-names>Zijie</given-names></name><name><surname>Sha</surname><given-names>Zhongli</given-names></name></person-group><article-title>﻿<italic><tp:taxon-name><tp:taxon-name-part taxon-name-part-type="genus" reg="Endoxocrinus">Endoxocrinus</tp:taxon-name-part></tp:taxon-name></italic> (<italic>﻿<tp:taxon-name><tp:taxon-name-part taxon-name-part-type="genus" reg="Endoxocrinus"/><tp:taxon-name-part taxon-name-part-type="subgenus" reg="Diplocrinus">Diplocrinus</tp:taxon-name-part></tp:taxon-name></italic>) <italic>﻿<tp:taxon-name><tp:taxon-name-part taxon-name-part-type="genus" reg="Endoxocrinus"/><tp:taxon-name-part taxon-name-part-type="species" reg="kexuei">kexuei</tp:taxon-name-part></tp:taxon-name></italic>, a new species of stalked crinoid (<tp:taxon-name><tp:taxon-name-part taxon-name-part-type="phylum">Echinodermata</tp:taxon-name-part></tp:taxon-name>, <tp:taxon-name><tp:taxon-name-part taxon-name-part-type="class">Crinoidea</tp:taxon-name-part></tp:taxon-name>, <tp:taxon-name><tp:taxon-name-part taxon-name-part-type="order">Isocrinida</tp:taxon-name-part></tp:taxon-name>, <tp:taxon-name><tp:taxon-name-part taxon-name-part-type="family">Balanocrinidae</tp:taxon-name-part></tp:taxon-name>) from rotten wood in the cold seep area of the Taixinan Basin, South China Sea</article-title><source>Zookeys</source><day>12</day><month>06</month><year>2025</year><volume>1241</volume><fpage>185</fpage><lpage>204</lpage><pub-id pub-id-type="doi">10.3897/zookeys.1241.128991</pub-id></mixed-citation></tp:treatment-meta><tp:nomenclature><label>Subgenus ﻿</label><tp:taxon-name>
              <object-id xmlns:xlink="http://www.w3.org/1999/xlink" content-type="arpha" xlink:type="simple">6BADD768-1834-548E-95A9-595588D4AF23</object-id>
              <tp:taxon-name-part taxon-name-part-type="genus" reg="Endoxocrinus"/>
              <tp:taxon-name-part taxon-name-part-type="subgenus" reg="Diplocrinus">Diplocrinus</tp:taxon-name-part>
            </tp:taxon-name><tp:taxon-authority>Döderlein, 1912</tp:taxon-authority></tp:nomenclature><tp:treatment-sec sec-type="type species" id="SECID0EHHAG"><title>Type species.</title><p><italic><tp:taxon-name><tp:taxon-name-part taxon-name-part-type="genus" reg="Pentacrinus">Pentacrinus</tp:taxon-name-part><tp:taxon-name-part taxon-name-part-type="species" reg="maclearanus">maclearanus</tp:taxon-name-part></tp:taxon-name></italic> Thomson, 1872.</p></tp:treatment-sec></tp:taxon-treatment>
