# Supplementary material for: ﻿Endoxocrinus (﻿Diplocrinus) ﻿kexuei, a new species of stalked crinoid (Echinodermata, Crinoidea, Isocrinida, Balanocrinidae) from rotten wood in the cold seep area of the Taixinan Basin, South China Sea
Source: Zookeys. 2025 Jun 12;1241:185–204. doi: 10.3897/zookeys.1241.128991 (PMC12179643; doi:10.3897/zookeys.1241.128991)
Supplement: XML Treatment for Endoxocrinus (Diplocrinus) kexuei [file zookeys.1241.128991-treatment2.xml]

<!DOCTYPE tp:taxon-treatment
  PUBLIC "-//TaxonX//DTD Taxonomic Treatment Publishing DTD v0 20100105//EN" "tax-treatment-NSO.dtd">
<tp:taxon-treatment xmlns:tp="http://www.plazi.org/taxpub"><tp:treatment-meta><kwd-group><label>Taxon classification</label><kwd>
                <named-content content-type="kingdom">Animalia</named-content>
              </kwd><kwd>
                <named-content content-type="order">Isocrinida</named-content>
              </kwd><kwd>
                <named-content content-type="family">Balanocrinidae</named-content>
              </kwd></kwd-group><mixed-citation publication-type="journal"><person-group><name><surname>Sun</surname><given-names>Shao’e</given-names></name><name><surname>Mei</surname><given-names>Zijie</given-names></name><name><surname>Sha</surname><given-names>Zhongli</given-names></name></person-group><article-title>﻿<italic><tp:taxon-name><tp:taxon-name-part taxon-name-part-type="genus" reg="Endoxocrinus">Endoxocrinus</tp:taxon-name-part></tp:taxon-name></italic> (<italic>﻿<tp:taxon-name><tp:taxon-name-part taxon-name-part-type="genus" reg="Endoxocrinus"/><tp:taxon-name-part taxon-name-part-type="subgenus" reg="Diplocrinus">Diplocrinus</tp:taxon-name-part></tp:taxon-name></italic>) <italic>﻿<tp:taxon-name><tp:taxon-name-part taxon-name-part-type="genus" reg="Endoxocrinus"/><tp:taxon-name-part taxon-name-part-type="species" reg="kexuei">kexuei</tp:taxon-name-part></tp:taxon-name></italic>, a new species of stalked crinoid (<tp:taxon-name><tp:taxon-name-part taxon-name-part-type="phylum">Echinodermata</tp:taxon-name-part></tp:taxon-name>, <tp:taxon-name><tp:taxon-name-part taxon-name-part-type="class">Crinoidea</tp:taxon-name-part></tp:taxon-name>, <tp:taxon-name><tp:taxon-name-part taxon-name-part-type="order">Isocrinida</tp:taxon-name-part></tp:taxon-name>, <tp:taxon-name><tp:taxon-name-part taxon-name-part-type="family">Balanocrinidae</tp:taxon-name-part></tp:taxon-name>) from rotten wood in the cold seep area of the Taixinan Basin, South China Sea</article-title><source>Zookeys</source><day>12</day><month>06</month><year>2025</year><volume>1241</volume><fpage>185</fpage><lpage>204</lpage><pub-id pub-id-type="doi">10.3897/zookeys.1241.128991</pub-id></mixed-citation></tp:treatment-meta><tp:nomenclature><label>﻿</label><tp:taxon-name><object-id xmlns:xlink="http://www.w3.org/1999/xlink" content-type="arpha" xlink:type="simple">BEF603F2-8B96-54C4-B7C6-CC6AE6C89226</object-id><tp:taxon-name-part taxon-name-part-type="genus" reg="Endoxocrinus">Endoxocrinus</tp:taxon-name-part> (<tp:taxon-name-part taxon-name-part-type="subgenus" reg="Diplocrinus">Diplocrinus</tp:taxon-name-part>) <tp:taxon-name-part taxon-name-part-type="species" reg="kexuei">kexuei</tp:taxon-name-part><object-id xmlns:xlink="http://www.w3.org/1999/xlink" content-type="zoobank" xlink:type="simple">https://zoobank.org/7D41C791-0061-49C5-8CA1-9AA942E76F27</object-id></tp:taxon-name><tp:taxon-status xmlns:xlink="http://www.w3.org/1999/xlink" xlink:type="simple">sp. nov.</tp:taxon-status><xref ref-type="fig" rid="F1">Figs 1</xref><xref ref-type="fig" rid="F2">, 2</xref><xref ref-type="fig" rid="F3">, 3</xref><xref ref-type="fig" rid="F4">, 4</xref><xref ref-type="fig" rid="F5">, 5</xref><xref ref-type="fig" rid="F6">, 6</xref><xref ref-type="fig" rid="F7">, 7</xref><xref ref-type="fig" rid="F8">, 8</xref><xref ref-type="fig" rid="F9">, 9</xref></tp:nomenclature><tp:treatment-sec sec-type="material" id="SECID0EHKAG"><title>Material examined.</title><p><bold><italic>Holotype</italic></bold> • MBM287584, collected from one rotten piece of wood in the cold seep area of the Taixinan Basin, South China Sea, at the station FX-Dive 125 (<named-content xmlns:xlink="http://www.w3.org/1999/xlink" content-type="dwc:verbatimCoordinates" xlink:type="simple"><named-content content-type="geo-json" specific-use="{&#34;type&#34;:&#34;Point&#34;,&#34;coordinates&#34;:[118.780500,22.043000]}" id="NCID0EVKAG" xlink:type="simple">22°02.58'N, 118°46.83'E</named-content></named-content>), depth 833.7 m, hard substrate. <bold><italic>Paratype</italic></bold> • MBM287585 (one specimen), collection data same as the holotype.</p></tp:treatment-sec><tp:treatment-sec sec-type="diagnosis" id="SECID0E4KAG"><title>Diagnosis.</title><p>Arm number 20–22; arms smooth, up to 14 cm long; lateral flanges present on all proximal brachials; IB<sub>r1+2</sub> synostosis very flat with synostosial stereom predominating; axial canal rectangular; stalk shorter than arms, 6.5 cm long; internodals per mature noditaxis 5–8; stalk stellate to pentagonal cross-section; proximalmost diameter of stalk 5 mm; less than five (down to 2) cirri per nodal; proximal cirri directed upward; cirrus sockets large and round; 30 robust cirrals per cirrus; cirri rudimentary until 3<sup>th</sup> nodal; cryptosymplexies without marked symmorphy and with facets mainly covered by synostosial stereom axial canal usually incompletely filled with stereom needlelike network and preserving an irregular secondary lumen</p></tp:treatment-sec><tp:treatment-sec sec-type="etymology" id="SECID0EHLAG"><title>Etymology.</title><p>The species name is derived from the oceanographic vessel “Kexue” of the Institute of Oceanology, Chinese Academy of Sciences, which made a significant contribution to the biological research in the South China Sea.</p></tp:treatment-sec><tp:treatment-sec sec-type="description" id="SECID0EMLAG"><title>Description.</title><p><bold><italic>Morphological description of the holotype</italic>.</bold> Specimen MBM287584 (Figs <xref ref-type="fig" rid="F1">1</xref>–<xref ref-type="fig" rid="F6">6</xref>). Colour (Fig. <xref ref-type="fig" rid="F1">1a, b</xref>) pale yellow-pink in fresh samples, and white after alcohol immersion. Several arms and all cirri broken.</p><fig id="F1" position="float" orientation="portrait"><object-id xmlns:xlink="http://www.w3.org/1999/xlink" content-type="doi" xlink:type="simple">10.3897/zookeys.1241.128991.figure1</object-id><object-id xmlns:xlink="http://www.w3.org/1999/xlink" content-type="arpha" xlink:type="simple">47D35C5B-C607-579E-A5A1-8E5EAE04F8CA</object-id><label>Figure 1.</label><caption><p><tp:taxon-name><tp:taxon-name-part taxon-name-part-type="genus" reg="Endoxocrinus">Endoxocrinus</tp:taxon-name-part> (<tp:taxon-name-part taxon-name-part-type="subgenus" reg="Diplocrinus">Diplocrinus</tp:taxon-name-part>) <tp:taxon-name-part taxon-name-part-type="species" reg="kexuei">kexuei</tp:taxon-name-part></tp:taxon-name> sp. nov., holotype (MBM287584) <bold>a</bold> photograph of the entire organism taken directly after collection presenting the original colour <bold>b</bold> overall photo after preservation in alcohol. Scale bars: 1 cm.</p></caption><graphic xmlns:xlink="http://www.w3.org/1999/xlink" xlink:href="zookeys-1241-185_article-128991__-g001.jpg" position="float" orientation="portrait" xlink:type="simple" id="oo_1351501.jpg"><uri content-type="original_file" xlink:type="simple">https://binary.pensoft.net/fig/1351501</uri></graphic></fig><p>Arms 22, surface smooth, whole arm length 8–17cm; two or three divisions per ray, two of these rays have three divisions, rays closely aligned (Fig. <xref ref-type="fig" rid="F2">2a</xref>); all brachitaxes of two ossicles, united by non-muscular joints (synostosis). On all free arms, the first two brachials are connected by a synostosis muscular articulations present on the remaining branchials. IB<sub>r1</sub> rectangular with distal lateral margins weakly everted. IB<sub>r2</sub> pentagonal with lateral margin somewhat thickened and crenulated. IIB<sub>r1+2</sub> and IIIB<sub>r1+2</sub> with lateral flanges. IIB<sub>r1</sub> and IIIB<sub>r1</sub> with exterior lateral margin longer than interior. Proximal brachials (up tp B<sub>r6</sub>) approximately square, with varying degrees of crenulate on lateral margin, the edge regular, flat and close to straight, giving a very angular appearance to the brachials.</p><fig id="F2" position="float" orientation="portrait"><object-id xmlns:xlink="http://www.w3.org/1999/xlink" content-type="doi" xlink:type="simple">10.3897/zookeys.1241.128991.figure2</object-id><object-id xmlns:xlink="http://www.w3.org/1999/xlink" content-type="arpha" xlink:type="simple">5C082CFE-CA2D-5AF0-9805-C185E70CFBAA</object-id><label>Figure 2.</label><caption><p><tp:taxon-name><tp:taxon-name-part taxon-name-part-type="genus" reg="Endoxocrinus">Endoxocrinus</tp:taxon-name-part> (<tp:taxon-name-part taxon-name-part-type="subgenus" reg="Diplocrinus">Diplocrinus</tp:taxon-name-part>) <tp:taxon-name-part taxon-name-part-type="species" reg="kexuei">kexuei</tp:taxon-name-part></tp:taxon-name> sp. nov., holotype (MBM287584) <bold>a</bold> proximal stalk and base of crown <bold>b</bold> entire stalk <bold>c</bold> detail of complete cirrus. Scale bars: 5 mm.</p></caption><graphic xmlns:xlink="http://www.w3.org/1999/xlink" xlink:href="zookeys-1241-185_article-128991__-g002.jpg" position="float" orientation="portrait" xlink:type="simple" id="oo_1351502.jpg"><uri content-type="original_file" xlink:type="simple">https://binary.pensoft.net/fig/1351502</uri></graphic></fig><p>The non-functional ligamentary articulations IB<sub>r1+2</sub>, IIB<sub>r1+2</sub> and IIIB<sub>r1+2</sub>, are clearly identified as synostosis. The synostosis of IB<sub>r1+2</sub> very flat with synostosial stereom predominating and rectangular axial canal (Fig. <xref ref-type="fig" rid="F5">5a, b</xref>). However, at IIB<sub>r1+2</sub> and IIIB<sub>r1+2</sub> (Fig. <xref ref-type="fig" rid="F5">5c–f</xref>), while synostosial stereom predominats and, syzygial stereom forms rudimentary crenularium near the aboral edge of the facet; the syzygial stereom remains very irregular on the lateral edges.</p><p>On the free arms, non-muscular junctions are present only in B<sub>r1+2</sub>, whose general morphological features are similar to the secundibrachial or tertibrachials synostosis, with synostosial stereom forming a rudimentary crenularium on the aboral margin of the articular facet (Fig. <xref ref-type="fig" rid="F6">6a, b</xref>). The rest of the brachial articulations are typical isocrinid synarthries (Fig. <xref ref-type="fig" rid="F6">6c, d</xref>).</p><p>Basals form quadrilateral projections, protruding and separated from each other (W/L = 1.4–1.6). Radials hexagonal or pentagon, laterally adjacent (W/L = 2.4–2.8).</p><p>First pinnule (P<sub>1</sub>) on B<sub>r2</sub> (Fig. <xref ref-type="fig" rid="F3">3a</xref>), with 9–11 pinnulars, approximately 8.1 mm long; second pinnular longest, up to 1.4 mm, penultimate segment slender, twice as long as wide. P<sub>2</sub> to P<sub>4</sub> short and wide; proximal segments relatively long, middle segments longest, and distal segments abruptly narrowed and shortened. P<sub>10</sub> to P<sub>15</sub> longest and slender, about 13.5–16.5 mm long, with 17–19 pinnulars; proximal segment wider, middle segments longer than wide (L/W = 1.4–1.6); distal pinnulars with small spines on dorsal edges. Pinnules gradually becoming shorter towards the distal of the arm. P<sub>20</sub> to P<sub>29</sub> composed of 6–15 segments, pinnulars longer than wide (L/W = 1.6–2.0), except the first pinnular.</p><fig id="F3" position="float" orientation="portrait"><object-id xmlns:xlink="http://www.w3.org/1999/xlink" content-type="doi" xlink:type="simple">10.3897/zookeys.1241.128991.figure3</object-id><object-id xmlns:xlink="http://www.w3.org/1999/xlink" content-type="arpha" xlink:type="simple">7DD16445-AD19-5689-86D0-D47727E5535A</object-id><label>Figure 3.</label><caption><p><tp:taxon-name><tp:taxon-name-part taxon-name-part-type="genus" reg="Endoxocrinus">Endoxocrinus</tp:taxon-name-part> (<tp:taxon-name-part taxon-name-part-type="subgenus" reg="Diplocrinus">Diplocrinus</tp:taxon-name-part>) <tp:taxon-name-part taxon-name-part-type="species" reg="kexuei">kexuei</tp:taxon-name-part></tp:taxon-name> sp. nov., holotype (MBM287584) <bold>a</bold> general view of crown <bold>b</bold> general view of pinnulars. P<sub>1</sub>: first pinnule. Scale bars: 5 mm (<bold>a</bold>); 1 cm (<bold>b</bold>).</p></caption><graphic xmlns:xlink="http://www.w3.org/1999/xlink" xlink:href="zookeys-1241-185_article-128991__-g003.jpg" position="float" orientation="portrait" xlink:type="simple" id="oo_1351503.jpg"><uri content-type="original_file" xlink:type="simple">https://binary.pensoft.net/fig/1351503</uri></graphic></fig><p>Stout stalk about 7.8 cm long and counts 39 whole columnals, distal nodal slightly broken proximal stalk gradually turning from star-shaped to pentagonal in cross-section, 5 mm in diameter proximally and 4.3 mm distally, the longest noditaxis is the seventh (6.92 mm) with eight nodals, proximal nodals are 1.2 mm in height and distal ones being 2.1 mm tall in this noditaxis; less than 5 cirri on each nodal, usually two or three, four on the 6<sup>th</sup> nodal and two on the 7<sup>th</sup> nodal. Proximal cirri directed upward, forming an acute angle with the proximal stalk; rudimentary cirri on the first to third nodal. The number of interrnodal per noditaxis is 5 (Fig. <xref ref-type="fig" rid="F2">2b</xref>). Between two nodals, the internodal exactly in the middle is slightly higher than the others. Cirri remaining rudimentary, usually before the 3<sup>th</sup> nodal. Fully developed cirrus slender with 30 cirrals, 6.3–8.5 cm long (Fig. <xref ref-type="fig" rid="F2">2c</xref>) (others incomplete or missing); cirrus sockets large and round, occupying approximately the entire height of nodal (Fig. <xref ref-type="fig" rid="F2">2b</xref>). The first 3 segments are relatively short. c<sub>1</sub>–c<sub>4</sub> with W/L = 1.7–2.3; c<sub>5</sub> to c<sub>9</sub> longest, longest cirral with W/L = 0.8–1; subsequent cirrals gradually shorter, c<sub>13</sub>–c<sub>15</sub> with W/L = 1.0–1.1; terminal claw quite small, slightly longer than the penultimate segment, no opposing spine; distalmost three cirri curved downward for fixation.</p><p>Nodal and infranodal united by cryptosymplexy. The cryptosymplexy (Fig. <xref ref-type="fig" rid="F4">4a</xref>) is pentalobate and flat, with synostosial stereom occupying most of it and syzygial stereom restricted to its outer margin. The round axial canal (Fig. <xref ref-type="fig" rid="F4">4b</xref>) is partially filled with a relatively long spicule network separated from the perilumen and preserving an irregular secondary lumen. Petaloid zones (Fig. <xref ref-type="fig" rid="F4">4c</xref>) pear-shaped, interpetaloid zone is dominated by syzygial stereom and without axial groove. Symplexies present between internodals (Fig. <xref ref-type="fig" rid="F4">4d</xref>), each petaloid zone having 6–8 crenulae and open lanceolate areola and interpetaloid zone (Fig. <xref ref-type="fig" rid="F4">4e</xref>) is dominated by labyrinthic stereom.</p><fig id="F4" position="float" orientation="portrait"><object-id xmlns:xlink="http://www.w3.org/1999/xlink" content-type="doi" xlink:type="simple">10.3897/zookeys.1241.128991.figure4</object-id><object-id xmlns:xlink="http://www.w3.org/1999/xlink" content-type="arpha" xlink:type="simple">2C309D9C-343B-5BE5-AE2D-4D095DCB8E22</object-id><label>Figure 4.</label><caption><p><abbrev xmlns:xlink="http://www.w3.org/1999/xlink" xlink:title="Scanning electron microscope" id="ABBRID0ETTAG" xlink:type="simple">SEM</abbrev> views of stalk articulations in <tp:taxon-name><tp:taxon-name-part taxon-name-part-type="genus" reg="Endoxocrinus">Endoxocrinus</tp:taxon-name-part> (<tp:taxon-name-part taxon-name-part-type="subgenus" reg="Diplocrinus">Diplocrinus</tp:taxon-name-part>) <tp:taxon-name-part taxon-name-part-type="species" reg="kexuei">kexuei</tp:taxon-name-part></tp:taxon-name> sp. nov., holotype (MBM287584)(<bold>a−e</bold>); <tp:taxon-name><tp:taxon-name-part taxon-name-part-type="genus" reg="Endoxocrinus">E.</tp:taxon-name-part> (<tp:taxon-name-part taxon-name-part-type="subgenus" reg="Diplocrinus">Diplocrinus</tp:taxon-name-part>) <tp:taxon-name-part taxon-name-part-type="species" reg="alternicirrus">alternicirrus</tp:taxon-name-part></tp:taxon-name> (<xref ref-type="bibr" rid="B8">David et al. 2006</xref>, fig 20b) (<bold>f</bold>); cryptosymplexy (<bold>a–c, f</bold>) symplexy (<bold>d–e</bold>). <bold>a</bold> Distal nodal facet <bold>b</bold> and <bold>f</bold> close up on stereom within axial canal <bold>c</bold> petaloid and interpetaloid zone of cryptosymplexy <bold>d</bold> symplexy of an internodal’s facet <bold>e</bold> petaloid and interpetaloid zone of the symplexy. Scale bars: 1 mm (<bold>a, c–e</bold>); 100 µm (<bold>b, f</bold>).</p></caption><graphic xmlns:xlink="http://www.w3.org/1999/xlink" xlink:href="zookeys-1241-185_article-128991__-g004.jpg" position="float" orientation="portrait" xlink:type="simple" id="oo_1351504.jpg"><uri content-type="original_file" xlink:type="simple">https://binary.pensoft.net/fig/1351504</uri></graphic></fig><fig id="F5" position="float" orientation="portrait"><object-id xmlns:xlink="http://www.w3.org/1999/xlink" content-type="doi" xlink:type="simple">10.3897/zookeys.1241.128991.figure5</object-id><object-id xmlns:xlink="http://www.w3.org/1999/xlink" content-type="arpha" xlink:type="simple">B1476D45-8653-50EF-A553-B3089F297E5D</object-id><label>Figure 5.</label><caption><p><tp:taxon-name><tp:taxon-name-part taxon-name-part-type="genus" reg="Endoxocrinus">Endoxocrinus</tp:taxon-name-part> (<tp:taxon-name-part taxon-name-part-type="subgenus" reg="Diplocrinus">Diplocrinus</tp:taxon-name-part>) <tp:taxon-name-part taxon-name-part-type="species" reg="kexuei">kexuei</tp:taxon-name-part></tp:taxon-name> sp. nov., holotype (MBM287584) <bold>a</bold> distal facet of IBr1 <bold>b</bold> proximal facet of IBr2 <bold>c</bold> distal facet of IIBr1 <bold>d</bold> proximal facet of IIBr2 <bold>e</bold> distal facet of IIIBr1 <bold>f</bold> proximal facet of IIIBr2. Scale bars: 600 µm.</p></caption><graphic xmlns:xlink="http://www.w3.org/1999/xlink" xlink:href="zookeys-1241-185_article-128991__-g005.jpg" position="float" orientation="portrait" xlink:type="simple" id="oo_1351505.jpg"><uri content-type="original_file" xlink:type="simple">https://binary.pensoft.net/fig/1351505</uri></graphic></fig><fig id="F6" position="float" orientation="portrait"><object-id xmlns:xlink="http://www.w3.org/1999/xlink" content-type="doi" xlink:type="simple">10.3897/zookeys.1241.128991.figure6</object-id><object-id xmlns:xlink="http://www.w3.org/1999/xlink" content-type="arpha" xlink:type="simple">0B0AE838-ADA4-5178-80C1-761E07F772E3</object-id><label>Figure 6.</label><caption><p><tp:taxon-name><tp:taxon-name-part taxon-name-part-type="genus" reg="Endoxocrinus">Endoxocrinus</tp:taxon-name-part> (<tp:taxon-name-part taxon-name-part-type="subgenus" reg="Diplocrinus">Diplocrinus</tp:taxon-name-part>) <tp:taxon-name-part taxon-name-part-type="species" reg="kexuei">kexuei</tp:taxon-name-part></tp:taxon-name> sp. nov., holotype (MBM287584) <bold>a</bold> distal facet of br1 <bold>b</bold> proximal facet of br2 <bold>c</bold> distal facet of br5 <bold>d</bold> proximal facet of br6. Scale bars: 400 µm.</p></caption><graphic xmlns:xlink="http://www.w3.org/1999/xlink" xlink:href="zookeys-1241-185_article-128991__-g006.jpg" position="float" orientation="portrait" xlink:type="simple" id="oo_1351506.jpg"><uri content-type="original_file" xlink:type="simple">https://binary.pensoft.net/fig/1351506</uri></graphic></fig><p><bold><italic>Morphological description of the paratype</italic>.</bold> Specimen MBM287585 (Figs <xref ref-type="fig" rid="F7">7</xref>–<xref ref-type="fig" rid="F9">9</xref>) incomplete, part of the stalk and all cirri are missing (Fig. <xref ref-type="fig" rid="F6">6b</xref>). Paratype is similar to the holotype, yet smaller. Differences are listed below.</p><fig id="F7" position="float" orientation="portrait"><object-id xmlns:xlink="http://www.w3.org/1999/xlink" content-type="doi" xlink:type="simple">10.3897/zookeys.1241.128991.figure7</object-id><object-id xmlns:xlink="http://www.w3.org/1999/xlink" content-type="arpha" xlink:type="simple">104D19C5-D926-5548-AFD9-5107C0417BBE</object-id><label>Figure 7.</label><caption><p><tp:taxon-name><tp:taxon-name-part taxon-name-part-type="genus" reg="Endoxocrinus">Endoxocrinus</tp:taxon-name-part> (<tp:taxon-name-part taxon-name-part-type="subgenus" reg="Diplocrinus">Diplocrinus</tp:taxon-name-part>) <tp:taxon-name-part taxon-name-part-type="species" reg="kexuei">kexuei</tp:taxon-name-part></tp:taxon-name> sp. nov., paratype (MBM287585) <bold>a</bold> photograph of the entire organism taken directly after collection presenting the original colour <bold>b</bold> overall photo after preservation in alcohol. Scale bars: 1 cm.</p></caption><graphic xmlns:xlink="http://www.w3.org/1999/xlink" xlink:href="zookeys-1241-185_article-128991__-g007.jpg" position="float" orientation="portrait" xlink:type="simple" id="oo_1351507.jpg"><uri content-type="original_file" xlink:type="simple">https://binary.pensoft.net/fig/1351507</uri></graphic></fig><fig id="F8" position="float" orientation="portrait"><object-id xmlns:xlink="http://www.w3.org/1999/xlink" content-type="doi" xlink:type="simple">10.3897/zookeys.1241.128991.figure8</object-id><object-id xmlns:xlink="http://www.w3.org/1999/xlink" content-type="arpha" xlink:type="simple">64AA767E-7E86-5026-9E96-B2C5C4B8EE4D</object-id><label>Figure 8.</label><caption><p><tp:taxon-name><tp:taxon-name-part taxon-name-part-type="genus" reg="Endoxocrinus">Endoxocrinus</tp:taxon-name-part> (<tp:taxon-name-part taxon-name-part-type="subgenus" reg="Diplocrinus">Diplocrinus</tp:taxon-name-part>) <tp:taxon-name-part taxon-name-part-type="species" reg="kexuei">kexuei</tp:taxon-name-part></tp:taxon-name> sp. nov., paratype (MBM287585) <bold>a</bold> proximal stalk and base of crown <bold>b</bold> general view of crown, P<sub>1</sub>, first pinnule. Scale bars: 5 mm.</p></caption><graphic xmlns:xlink="http://www.w3.org/1999/xlink" xlink:href="zookeys-1241-185_article-128991__-g008.jpg" position="float" orientation="portrait" xlink:type="simple" id="oo_1351508.jpg"><uri content-type="original_file" xlink:type="simple">https://binary.pensoft.net/fig/1351508</uri></graphic></fig><fig id="F9" position="float" orientation="portrait"><object-id xmlns:xlink="http://www.w3.org/1999/xlink" content-type="doi" xlink:type="simple">10.3897/zookeys.1241.128991.figure9</object-id><object-id xmlns:xlink="http://www.w3.org/1999/xlink" content-type="arpha" xlink:type="simple">9F16405A-5A6D-5ACB-9A58-FACE4C97D317</object-id><label>Figure 9.</label><caption><p><abbrev xmlns:xlink="http://www.w3.org/1999/xlink" xlink:title="Scanning electron microscope" id="ABBRID0EZ1AG" xlink:type="simple">SEM</abbrev> views of cryptosymplexies in <tp:taxon-name><tp:taxon-name-part taxon-name-part-type="genus" reg="Endoxocrinus">Endoxocrinus</tp:taxon-name-part> (<tp:taxon-name-part taxon-name-part-type="subgenus" reg="Diplocrinus">Diplocrinus</tp:taxon-name-part>) <tp:taxon-name-part taxon-name-part-type="species" reg="kexuei">kexuei</tp:taxon-name-part></tp:taxon-name> sp. nov., paratype (MBM287585) <bold>a–c</bold> and <bold>b–d</bold> are from two different articulations <bold>b–d</bold> being more proximal <bold>a</bold> proximal infranodal facet <bold>b</bold> distal nodal facet <bold>c</bold> and <bold>d</bold> close-ups on the axial canal. Scale bars: 1 mm (<bold>a, b</bold>); 100 µm (<bold>c, d</bold>).</p></caption><graphic xmlns:xlink="http://www.w3.org/1999/xlink" xlink:href="zookeys-1241-185_article-128991__-g009.jpg" position="float" orientation="portrait" xlink:type="simple" id="oo_1351509.jpg"><uri content-type="original_file" xlink:type="simple">https://binary.pensoft.net/fig/1351509</uri></graphic></fig><p>20 smooth arms, up to 7–8 cm long. Two brachials per brachitaxes and two divisions per ray. IB<sub>r1+2ax</sub> and IIB<sub>r1+2ax</sub> (Fig. <xref ref-type="fig" rid="F8">8a</xref>). Proximal branchials with lateral edges less waved than in the holotype. Branchial surface smooth. IB<sub>r1+2</sub>, IIB<sub>r1+2</sub> and IIIB<sub>r1+2</sub>, have small lateral flanges.</p><p>Basals rhombic, prominent and obviously apart from each other, W/L = 1.1–1.5. Radials hexagonal or pentagon, W/L = 1.9–2.3.</p><p>P1 on B<sub>r2</sub> (Fig. <xref ref-type="fig" rid="F8">8b</xref>), with 8–9 pinnulars. Oral pinnule short; proximal pinnulars thick and wide, distal pinnulars become slender and longer. Middle pinnule longest, with 11–13 pinnulars, 13.0 mm long. At the end of arms, pinnule shorter or absent.</p><p>The remaining stalk length is about 1.7 cm, proximal column cross-section stellate to pentagonal.</p><p>Proximal infranodal columnal facet (Fig. <xref ref-type="fig" rid="F9">9a</xref>) with slight symmorphy in inner part, pear-shaped petaloid zones, and axial canal completely filled with dense thin stereom network without secondary lumen (Fig. <xref ref-type="fig" rid="F9">9c</xref>). Cryptosymplexies (Fig. <xref ref-type="fig" rid="F9">9b</xref>) relatively flat without marked symmorphy and with facets mainly covered by synostosial stereom. Outer margin zone and interpetaloid zone with syzygial stereom predominating. Axial canal (Fig. <xref ref-type="fig" rid="F9">9d</xref>) markedly pentagonal and partially filled with a relatively long spicule network separated from the perilumen and preserving an irregular secondary lumen.</p><p>Quantitative morphological characters are reported in Table <xref ref-type="table" rid="T1">1</xref>.</p></tp:treatment-sec><tp:treatment-sec sec-type="distribution" id="SECID0EU4AG"><title>Distribution.</title><p>Only known from the cold seep in the Taixinan Basin, South China Sea, at a depth of 833.7 m.</p></tp:treatment-sec><tp:treatment-sec sec-type="remarks" id="SECID0EZ4AG"><title>Remarks.</title><p>The genus <italic><tp:taxon-name><tp:taxon-name-part taxon-name-part-type="genus" reg="Endoxocrinus">Endoxocrinus</tp:taxon-name-part></tp:taxon-name></italic> now contains four extant species. According to <xref ref-type="bibr" rid="B8">David et al. (2006)</xref>, the new species resembles mostly <tp:taxon-name><tp:taxon-name-part taxon-name-part-type="genus" reg="Endoxocrinus">E.</tp:taxon-name-part> (<tp:taxon-name-part taxon-name-part-type="subgenus" reg="Diplocrinus">Diplocrinus</tp:taxon-name-part>) <tp:taxon-name-part taxon-name-part-type="species" reg="alternicirrus">alternicirrus</tp:taxon-name-part></tp:taxon-name> in terms of arm division series, shape of the cross-section of stalk, and the number of internodal per mature noditaxis (Table <xref ref-type="table" rid="T3">3</xref>). In <tp:taxon-name><tp:taxon-name-part taxon-name-part-type="genus" reg="Endoxocrinus">E.</tp:taxon-name-part> (<tp:taxon-name-part taxon-name-part-type="subgenus" reg="Diplocrinus">Diplocrinus</tp:taxon-name-part>) <tp:taxon-name-part taxon-name-part-type="species" reg="alternicirrus">alternicirrus</tp:taxon-name-part></tp:taxon-name>, the arms are up to 64 in number and 10–12 cm in length, while in <tp:taxon-name><tp:taxon-name-part taxon-name-part-type="genus" reg="Endoxocrinus">E.</tp:taxon-name-part> (<tp:taxon-name-part taxon-name-part-type="subgenus" reg="Diplocrinus">Diplocrinus</tp:taxon-name-part>) <tp:taxon-name-part taxon-name-part-type="species" reg="kexuei">kexuei</tp:taxon-name-part></tp:taxon-name> sp. nov., the arms are only 20–22 in number and are shorter (8–14 cm). The number of arms is variable among <italic><tp:taxon-name><tp:taxon-name-part taxon-name-part-type="genus" reg="Endoxocrinus">Endoxocrinus</tp:taxon-name-part></tp:taxon-name></italic> species (Table <xref ref-type="table" rid="T3">3</xref>). The arm number is usually considered as an adaptive trait that often depends on depth, food supply and hydrodynamics (<xref ref-type="bibr" rid="B27">Roux 1987</xref>; <xref ref-type="bibr" rid="B8">David et al. 2006</xref>). In <tp:taxon-name><tp:taxon-name-part taxon-name-part-type="genus" reg="Endoxocrinus">E.</tp:taxon-name-part> (<tp:taxon-name-part taxon-name-part-type="subgenus" reg="Diplocrinus">Diplocrinus</tp:taxon-name-part>) <tp:taxon-name-part taxon-name-part-type="species" reg="kexuei">kexuei</tp:taxon-name-part></tp:taxon-name> sp. nov., the proximal cirri are directed upward and cirri are rudimentary until the 3<sup>th</sup> nodal, differing from <tp:taxon-name><tp:taxon-name-part taxon-name-part-type="genus" reg="Endoxocrinus">E.</tp:taxon-name-part> (<tp:taxon-name-part taxon-name-part-type="subgenus" reg="Diplocrinus">Diplocrinus</tp:taxon-name-part>) <tp:taxon-name-part taxon-name-part-type="species" reg="alternicirrus">alternicirrus</tp:taxon-name-part></tp:taxon-name>, in which the proximal cirri are oriented downward and cirri are rudimentary until 5<sup>th</sup> nodal. These characteristics are similar to <tp:taxon-name><tp:taxon-name-part taxon-name-part-type="genus" reg="Endoxocrinus">E.</tp:taxon-name-part> (<tp:taxon-name-part taxon-name-part-type="subgenus" reg="Diplocrinus">Diplocrinus</tp:taxon-name-part>) <tp:taxon-name-part taxon-name-part-type="species" reg="wyvillethomsoni">wyvillethomsoni</tp:taxon-name-part></tp:taxon-name>, in which the proximal cirri are oriented upward and the rudimentary cirri are present to the 3<sup>rd</sup> nodal.</p><table-wrap id="T3" position="float" orientation="portrait"><label>Table 3.</label><caption><p>Comparison of the diagnoses of the <italic><tp:taxon-name><tp:taxon-name-part taxon-name-part-type="genus" reg="Endoxocrinus">Endoxocrinus</tp:taxon-name-part></tp:taxon-name></italic> species, summarized from <xref ref-type="bibr" rid="B8">David et al. (2006)</xref>.</p></caption><table id="TID0EOHAI" rules="all"><tbody><tr><th rowspan="1" colspan="1"><tp:taxon-name><tp:taxon-name-part taxon-name-part-type="genus" reg="Endoxocrinus">E.</tp:taxon-name-part> (<tp:taxon-name-part taxon-name-part-type="subgenus" reg="Diplocrinus">Diplocrinus</tp:taxon-name-part>) <tp:taxon-name-part taxon-name-part-type="species" reg="kexuei">kexuei</tp:taxon-name-part></tp:taxon-name> sp. nov.</th><th rowspan="1" colspan="1">
                      <tp:taxon-name><tp:taxon-name-part taxon-name-part-type="genus" reg="Endoxocrinus">E.</tp:taxon-name-part> (<tp:taxon-name-part taxon-name-part-type="subgenus" reg="Diplocrinus">Diplocrinus</tp:taxon-name-part>) <tp:taxon-name-part taxon-name-part-type="species" reg="alternicirrus">alternicirrus</tp:taxon-name-part></tp:taxon-name>
                    </th><th rowspan="1" colspan="1">
                      <tp:taxon-name><tp:taxon-name-part taxon-name-part-type="genus" reg="Endoxocrinus">E.</tp:taxon-name-part> (<tp:taxon-name-part taxon-name-part-type="subgenus" reg="Diplocrinus">Diplocrinus</tp:taxon-name-part>) <tp:taxon-name-part taxon-name-part-type="species" reg="maclearanus">maclearanus</tp:taxon-name-part></tp:taxon-name>
                    </th><th rowspan="1" colspan="1">
                      <tp:taxon-name><tp:taxon-name-part taxon-name-part-type="genus" reg="Endoxocrinus">E.</tp:taxon-name-part> (<tp:taxon-name-part taxon-name-part-type="subgenus" reg="Diplocrinus">Diplocrinus</tp:taxon-name-part>) <tp:taxon-name-part taxon-name-part-type="species" reg="wyvillethomsoni">wyvillethomsoni</tp:taxon-name-part></tp:taxon-name>
                    </th><th rowspan="1" colspan="1">
                      <tp:taxon-name><tp:taxon-name-part taxon-name-part-type="genus" reg="Endoxocrinus">E.</tp:taxon-name-part> (<tp:taxon-name-part taxon-name-part-type="subgenus" reg="Endoxocrinus">Endoxocrinus</tp:taxon-name-part>) <tp:taxon-name-part taxon-name-part-type="species" reg="parrae">parrae</tp:taxon-name-part></tp:taxon-name>
                    </th></tr><tr><td rowspan="1" colspan="1">arms 20–22</td><td rowspan="1" colspan="1">arms up to 64</td><td rowspan="1" colspan="1">arms 14–30</td><td rowspan="1" colspan="1">arms 10–21</td><td rowspan="1" colspan="1">arms 23–58</td></tr><tr><td rowspan="1" colspan="1">arms smooth</td><td rowspan="1" colspan="1">arms smooth</td><td rowspan="1" colspan="1">arms smooth</td><td rowspan="1" colspan="1">arms smooth</td><td rowspan="1" colspan="1">arms smooth to serrated</td></tr><tr><td rowspan="1" colspan="1">arms 8–14 cm long</td><td rowspan="1" colspan="1">arms up to 15.3 mm long</td><td rowspan="1" colspan="1">arms up to 10 cm long</td><td rowspan="1" colspan="1">arms up to 10.5 cm long (mean 7 cm)</td><td rowspan="1" colspan="1">–</td></tr><tr><td rowspan="1" colspan="1">IB<sub>r1+2</sub> synostosis very flat with synostosial stereom predominating</td><td rowspan="1" colspan="1">IB<sub>r1+2</sub> synostosis relatively flat with synostosial stereom predominating, small syzygial crenulation near aboral edge of facet</td><td rowspan="1" colspan="1">proximal synostoses at B<sub>r1+2</sub> relatively flat with syzygial stereom irregularly developed</td><td rowspan="1" colspan="1">non-muscular articulation B<sub>r1+2</sub> intermediate between synostosis and syzygy, showing a general symmorphy, tending to a true synostosis distally and to a syzygy between primibrachials</td><td rowspan="1" colspan="1">–</td></tr><tr><td rowspan="1" colspan="1">stalk axial canal rectangular</td><td rowspan="1" colspan="1">stalk axial canal rectangular</td><td rowspan="1" colspan="1">stalk axial lumen rectangular</td><td rowspan="1" colspan="1">axial canal lumen bilobate</td><td rowspan="1" colspan="1">–</td></tr><tr><td rowspan="1" colspan="1">stalk length about 6.5 cm long</td><td rowspan="1" colspan="1">stalk length variable up to 14 cm</td><td rowspan="1" colspan="1">stalk &lt;9 cm long (mean 3.8 cm)</td><td rowspan="1" colspan="1">stalk length strongly variable, 3.5–22.5 cm</td><td rowspan="1" colspan="1">–</td></tr><tr><td rowspan="1" colspan="1">internodals per mature noditaxis 5–8</td><td rowspan="1" colspan="1">internodals per mature noditaxis 4–10 usually 5–6</td><td rowspan="1" colspan="1">internodals per mature noditaxis usually 6–14</td><td rowspan="1" colspan="1">internodals per mature noditaxis 20–56 (mode 32)</td><td rowspan="1" colspan="1">internodals per mature noditaxis usually 6–14 (mode in local populations 8–12)</td></tr><tr><td rowspan="1" colspan="1">stalk stellate to pentagonal cross-section</td><td rowspan="1" colspan="1">stalk stellate to pentagonal cross-section</td><td rowspan="1" colspan="1">stalk pentalobate to pentagonal cross-section</td><td rowspan="1" colspan="1">middle and distal stalk pentagonal to circular in cross-section</td><td rowspan="1" colspan="1">stalk in adult pentalobate to pentagonal in cross-section</td></tr><tr><td rowspan="1" colspan="1">prox stalk diameter 5 mm</td><td rowspan="1" colspan="1">prox stalk diameter 4–6 mm up to 7.9 mm</td><td rowspan="1" colspan="1">prox stalk diameter up to 5.1 mm</td><td rowspan="1" colspan="1">prox diameter of stalk up to 4.2 mm (mean 2.9 cm)</td><td rowspan="1" colspan="1">prox diameter of stalk usually 4–5 mm</td></tr><tr><td rowspan="1" colspan="1">less than 5 cirri per nodal</td><td rowspan="1" colspan="1">less than 5 cirri per nodal</td><td rowspan="1" colspan="1">cirri usually 5 per nodal</td><td rowspan="1" colspan="1">always 5 robust cirri per nodal</td><td rowspan="1" colspan="1">usually 5 cirri per nodal</td></tr><tr><td rowspan="1" colspan="1">Proximal cirri directed upward</td><td rowspan="1" colspan="1">proximal cirri oriented downward</td><td rowspan="1" colspan="1">cirri oriented upward</td><td rowspan="1" colspan="1">proximal cirri oriented upward</td><td rowspan="1" colspan="1">–</td></tr><tr><td rowspan="1" colspan="1">cirrus sockets large and round</td><td rowspan="1" colspan="1">cirri socket nearly circular</td><td rowspan="1" colspan="1">–</td><td rowspan="1" colspan="1">–</td><td rowspan="1" colspan="1">–</td></tr><tr><td rowspan="1" colspan="1">The first 3 segments are relatively short, c5 to c9 longest, subsequent cirrals gradually shorter</td><td rowspan="1" colspan="1">cirrals long</td><td rowspan="1" colspan="1">–</td><td rowspan="1" colspan="1">–</td><td rowspan="1" colspan="1">–</td></tr><tr><td rowspan="1" colspan="1">up to 30 robust cirrals per cirrus</td><td rowspan="1" colspan="1">up to 35 cirrals per cirrus (usually 28–30)</td><td rowspan="1" colspan="1">–</td><td rowspan="1" colspan="1">–</td><td rowspan="1" colspan="1">with up to 44 cirrals per cirrus (usually &gt;30)</td></tr><tr><td rowspan="1" colspan="1">cirri rudimentary until 3<sup>th</sup> nodal</td><td rowspan="1" colspan="1">cirri rudimentary until 5<sup>th</sup> nodal</td><td rowspan="1" colspan="1">–</td><td rowspan="1" colspan="1">rudimentary cirri present to 3<sup>rd</sup> nodal</td><td rowspan="1" colspan="1">–</td></tr><tr><td rowspan="1" colspan="1">cryptosymplexies without marked symmorphy and with facets mainly covered by synostosial stereom</td><td rowspan="1" colspan="1">interpetaloid zone of cryptosymplexies with syzygial stereom predominating but with strong symmorphy in inner portion</td><td rowspan="1" colspan="1">cryptosymplexies with undulating symmorphic surface, synostosial stereom predominating on interpetaloid zones</td><td rowspan="1" colspan="1">cryptosymplexies flat or with slight general symmorphy with syzygial stereom predominating on interpetaloid zones and on a regular outer border of the facet</td><td rowspan="1" colspan="1">cryptosymplexies flat or with a slight symmorphy of inner interpetaloid zone, with syzygial stereom predominating in interpetaloid zones</td></tr><tr><td rowspan="1" colspan="1">axial canal usually incompletely filled with stereom needlelike network, separated from perilumen</td><td rowspan="1" colspan="1">axial canal with long thin spicules, distinct from perilumen</td><td rowspan="1" colspan="1">axial canal filled with short thick spicules clearly separated from perilumen</td><td rowspan="1" colspan="1">axial canal filled up by large meshed stereom not clearly separated from perilumen</td><td rowspan="1" colspan="1">axial canal filled up by an irregular and variable network not clearly separated from perilumen</td></tr><tr><td rowspan="1" colspan="1">preserving an irregular secondary lumen</td><td rowspan="1" colspan="1">no secondary lumen</td><td rowspan="1" colspan="1">secondary lumen small or absent</td><td rowspan="1" colspan="1">secondary lumen small or absent</td><td rowspan="1" colspan="1">a small to large secondary lumen</td></tr><tr><td rowspan="1" colspan="1">Western Pacific</td><td rowspan="1" colspan="1">Western Pacific</td><td rowspan="1" colspan="1">Eastern Brazil, Bahamian</td><td rowspan="1" colspan="1">South European Atlantic Shelf, Eastern Caribbean</td><td rowspan="1" colspan="1">Gulf of Mexico and Caribbean Sea</td></tr><tr><td rowspan="1" colspan="1">833.7 m</td><td rowspan="1" colspan="1">600–2000 m</td><td rowspan="1" colspan="1">200–300 m</td><td rowspan="1" colspan="1">1000–3000 m</td><td rowspan="1" colspan="1">150–2000 m</td></tr></tbody></table></table-wrap><p>Cryptosymplexies exhibit traits that are more relevant at the species level. In <tp:taxon-name><tp:taxon-name-part taxon-name-part-type="genus" reg="Endoxocrinus">E.</tp:taxon-name-part> (<tp:taxon-name-part taxon-name-part-type="subgenus" reg="Diplocrinus">Diplocrinus</tp:taxon-name-part>) <tp:taxon-name-part taxon-name-part-type="species" reg="kexuei">kexuei</tp:taxon-name-part></tp:taxon-name> sp. nov., the cryptosymplexies present no marked symmorphy with facets mainly covered by synostosial stereom, while in <tp:taxon-name><tp:taxon-name-part taxon-name-part-type="genus" reg="Endoxocrinus">E.</tp:taxon-name-part> (<tp:taxon-name-part taxon-name-part-type="subgenus" reg="Diplocrinus">Diplocrinus</tp:taxon-name-part>) <tp:taxon-name-part taxon-name-part-type="species" reg="alternicirrus">alternicirrus</tp:taxon-name-part></tp:taxon-name>, the interpetaloid zone of cryptosymplexies with syzygial stereom predominating but with strong symmorphy in inner portion. In <tp:taxon-name><tp:taxon-name-part taxon-name-part-type="genus" reg="Endoxocrinus">E.</tp:taxon-name-part> (<tp:taxon-name-part taxon-name-part-type="subgenus" reg="Diplocrinus">Diplocrinus</tp:taxon-name-part>) <tp:taxon-name-part taxon-name-part-type="species" reg="wyvillethomsoni">wyvillethomsoni</tp:taxon-name-part></tp:taxon-name> and <tp:taxon-name><tp:taxon-name-part taxon-name-part-type="genus" reg="Endoxocrinus">E.</tp:taxon-name-part> (<tp:taxon-name-part taxon-name-part-type="subgenus" reg="Endoxocrinus">Endoxocrinus</tp:taxon-name-part>) <tp:taxon-name-part taxon-name-part-type="species" reg="parrae">parrae</tp:taxon-name-part></tp:taxon-name>, cryptosymplexies are flat or with slight symmorphy with syzygial stereom predominating on interpetaloid zones. In <tp:taxon-name><tp:taxon-name-part taxon-name-part-type="genus" reg="Endoxocrinus">E.</tp:taxon-name-part> (<tp:taxon-name-part taxon-name-part-type="subgenus" reg="Diplocrinus">Diplocrinus</tp:taxon-name-part>) <tp:taxon-name-part taxon-name-part-type="species" reg="maclearanus">maclearanus</tp:taxon-name-part></tp:taxon-name>, the cryptosymplexies with undulating symmorphic surface, synostosial stereom predominating on interpetaloid zones. The difference in the characteristics of stalk cryptosymplexy supports our classification at the species level rather than at the subspecies level, in accordance with <xref ref-type="bibr" rid="B25">Roux (1977)</xref> and <xref ref-type="bibr" rid="B8">David et al. (2006)</xref>. The axial canal structures show distinct differences among <italic><tp:taxon-name><tp:taxon-name-part taxon-name-part-type="genus" reg="Endoxocrinus">Endoxocrinus</tp:taxon-name-part></tp:taxon-name></italic> species. In <tp:taxon-name><tp:taxon-name-part taxon-name-part-type="genus" reg="Endoxocrinus">E.</tp:taxon-name-part> (<tp:taxon-name-part taxon-name-part-type="subgenus" reg="Diplocrinus">Diplocrinus</tp:taxon-name-part>) <tp:taxon-name-part taxon-name-part-type="species" reg="kexuei">kexuei</tp:taxon-name-part></tp:taxon-name> sp. nov., the axial canals are incompletely filled with long spicules, separated from the perilumen and preserve an irregular secondary lumen, while in <tp:taxon-name><tp:taxon-name-part taxon-name-part-type="genus" reg="Endoxocrinus">E.</tp:taxon-name-part> (<tp:taxon-name-part taxon-name-part-type="subgenus" reg="Diplocrinus">Diplocrinus</tp:taxon-name-part>) <tp:taxon-name-part taxon-name-part-type="species" reg="alternicirrus">alternicirrus</tp:taxon-name-part></tp:taxon-name>, the axial canals are completely filled with a dense mesh of long thin spicules without secondary lumen (Fig. <xref ref-type="fig" rid="F4">4f</xref>) (<xref ref-type="bibr" rid="B25">Roux 1977</xref>, <xref ref-type="bibr" rid="B8">David et al. 2006</xref>). In <tp:taxon-name><tp:taxon-name-part taxon-name-part-type="genus" reg="Endoxocrinus">E.</tp:taxon-name-part> (<tp:taxon-name-part taxon-name-part-type="subgenus" reg="Diplocrinus">Diplocrinus</tp:taxon-name-part>) <tp:taxon-name-part taxon-name-part-type="species" reg="maclearanus">maclearanus</tp:taxon-name-part></tp:taxon-name>, <tp:taxon-name><tp:taxon-name-part taxon-name-part-type="genus" reg="Endoxocrinus">E.</tp:taxon-name-part> (<tp:taxon-name-part taxon-name-part-type="subgenus" reg="Endoxocrinus">Endoxocrinus</tp:taxon-name-part>) <tp:taxon-name-part taxon-name-part-type="species" reg="parrae">parrae</tp:taxon-name-part></tp:taxon-name> and <tp:taxon-name><tp:taxon-name-part taxon-name-part-type="genus" reg="Endoxocrinus">E.</tp:taxon-name-part> (<tp:taxon-name-part taxon-name-part-type="subgenus" reg="Diplocrinus">Diplocrinus</tp:taxon-name-part>) <tp:taxon-name-part taxon-name-part-type="species" reg="wyvillethomsoni">wyvillethomsoni</tp:taxon-name-part></tp:taxon-name>, the axial canal is filled with short thick spicules, large meshed stereom, and irregular network, respectively. In <tp:taxon-name><tp:taxon-name-part taxon-name-part-type="genus" reg="Endoxocrinus">E.</tp:taxon-name-part> (<tp:taxon-name-part taxon-name-part-type="subgenus" reg="Diplocrinus">Diplocrinus</tp:taxon-name-part>) <tp:taxon-name-part taxon-name-part-type="species" reg="maclearanus">maclearanus</tp:taxon-name-part></tp:taxon-name> and <tp:taxon-name><tp:taxon-name-part taxon-name-part-type="genus" reg="Endoxocrinus">E.</tp:taxon-name-part> (<tp:taxon-name-part taxon-name-part-type="subgenus" reg="Endoxocrinus">Endoxocrinus</tp:taxon-name-part>) <tp:taxon-name-part taxon-name-part-type="species" reg="parrae">parrae</tp:taxon-name-part></tp:taxon-name>, the secondary lumen is small or absent. <tp:taxon-name><tp:taxon-name-part taxon-name-part-type="genus" reg="Endoxocrinus">Endoxocrinus</tp:taxon-name-part> (<tp:taxon-name-part taxon-name-part-type="subgenus" reg="Endoxocrinus">Endoxocrinus</tp:taxon-name-part>) <tp:taxon-name-part taxon-name-part-type="species" reg="parrae">parrae</tp:taxon-name-part></tp:taxon-name> has a small to large secondary lumen.</p></tp:treatment-sec><tp:treatment-sec><!--Section generated to contain objects referenced in tp:taxon-treatment.--><table-wrap id="T1" position="float" orientation="portrait"><label>Table 1.</label><caption><p>Quantitative morphological characters and the abbreviations of the holotype (MBM287584) and paratype (MBM287585) of <italic><tp:taxon-name><tp:taxon-name-part taxon-name-part-type="genus" reg="Endoxocrinus">Endoxocrinus</tp:taxon-name-part></tp:taxon-name></italic> specimens from South China Sea attributed to <tp:taxon-name><tp:taxon-name-part taxon-name-part-type="genus" reg="Endoxocrinus">E.</tp:taxon-name-part> (<tp:taxon-name-part taxon-name-part-type="subgenus" reg="Diplocrinus">Diplocrinus</tp:taxon-name-part>) <tp:taxon-name-part taxon-name-part-type="species" reg="kexuei">kexuei</tp:taxon-name-part></tp:taxon-name> sp. nov. For abbreviations see text. Measurements in mm. *indicate measurements done on the figure instead of the animal. <sup>a</sup> measurement based on remaining stalk length of paratype.</p></caption><table id="TID0EYFBG" rules="all"><tbody><tr><th rowspan="1" colspan="1">Abbreviations</th><th rowspan="1" colspan="1">Diagnostic characters</th><th rowspan="1" colspan="1">Holotype</th><th rowspan="1" colspan="1">Paratype</th></tr><tr><td rowspan="1" colspan="1">dp</td><td rowspan="1" colspan="1">proximal diameter of stalk</td><td rowspan="1" colspan="1">5</td><td rowspan="1" colspan="1">4.4</td></tr><tr><td rowspan="1" colspan="1">dd</td><td rowspan="1" colspan="1">distal diameter of stalk</td><td rowspan="1" colspan="1">4.3</td><td rowspan="1" colspan="1">3.7*</td></tr><tr><td rowspan="1" colspan="1">sL</td><td rowspan="1" colspan="1">stalk length</td><td rowspan="1" colspan="1">65</td><td rowspan="1" colspan="1">34.97*(17<sup>a</sup>)</td></tr><tr><td rowspan="1" colspan="1">InN</td><td rowspan="1" colspan="1">number of internodals per noditaxis</td><td rowspan="1" colspan="1">5</td><td rowspan="1" colspan="1">5*</td></tr><tr><td rowspan="1" colspan="1">nL</td><td rowspan="1" colspan="1">length of noditaxis</td><td rowspan="1" colspan="1">7.8</td><td rowspan="1" colspan="1">5.9*</td></tr><tr><td rowspan="1" colspan="1">InL</td><td rowspan="1" colspan="1">internodal length</td><td rowspan="1" colspan="1">1.4</td><td rowspan="1" colspan="1">0.8*</td></tr><tr><td rowspan="1" colspan="1">nL</td><td rowspan="1" colspan="1">nodal length</td><td rowspan="1" colspan="1">2.5</td><td rowspan="1" colspan="1">2.09*</td></tr><tr><td rowspan="1" colspan="1">cL</td><td rowspan="1" colspan="1">cirrus length</td><td rowspan="1" colspan="1">37.1</td><td rowspan="1" colspan="1">34.5*</td></tr><tr><td rowspan="1" colspan="1">cN</td><td rowspan="1" colspan="1">number of cirrals per cirrus</td><td rowspan="1" colspan="1">30</td><td rowspan="1" colspan="1">—</td></tr><tr><td rowspan="1" colspan="1">c<sub>1</sub>L</td><td rowspan="1" colspan="1">length of first cirral</td><td rowspan="1" colspan="1">0.9</td><td rowspan="1" colspan="1">—</td></tr><tr><td rowspan="1" colspan="1">c<sub>1</sub>W</td><td rowspan="1" colspan="1">width of first cirral</td><td rowspan="1" colspan="1">2.1</td><td rowspan="1" colspan="1">—</td></tr><tr><td rowspan="1" colspan="1">c<sub>L</sub>L</td><td rowspan="1" colspan="1">longest cirral length</td><td rowspan="1" colspan="1">1.74</td><td rowspan="1" colspan="1">—</td></tr><tr><td rowspan="1" colspan="1">c<sub>L</sub>W</td><td rowspan="1" colspan="1">longest cirral width</td><td rowspan="1" colspan="1">1.65</td><td rowspan="1" colspan="1">—</td></tr><tr><td rowspan="1" colspan="1">Arms</td><td rowspan="1" colspan="1">number of arms</td><td rowspan="1" colspan="1">22</td><td rowspan="1" colspan="1">20</td></tr><tr><td rowspan="1" colspan="1">bW</td><td rowspan="1" colspan="1">basal width</td><td rowspan="1" colspan="1">1.7</td><td rowspan="1" colspan="1">1.4</td></tr><tr><td rowspan="1" colspan="1">bL</td><td rowspan="1" colspan="1">basal length</td><td rowspan="1" colspan="1">1.1</td><td rowspan="1" colspan="1">1.4</td></tr><tr><td rowspan="1" colspan="1">rW</td><td rowspan="1" colspan="1">radial width</td><td rowspan="1" colspan="1">5.1</td><td rowspan="1" colspan="1">4.1</td></tr><tr><td rowspan="1" colspan="1">rL</td><td rowspan="1" colspan="1">radial length</td><td rowspan="1" colspan="1">1.8</td><td rowspan="1" colspan="1">1.2</td></tr><tr><td rowspan="1" colspan="1">p<sub>1</sub>L</td><td rowspan="1" colspan="1">length of first pinnule</td><td rowspan="1" colspan="1">10.8</td><td rowspan="1" colspan="1">8.1</td></tr><tr><td rowspan="1" colspan="1">p<sub>1N</sub></td><td rowspan="1" colspan="1">number of pinnulars on first pinnule</td><td rowspan="1" colspan="1">11</td><td rowspan="1" colspan="1">9</td></tr><tr><td rowspan="1" colspan="1">p<sub>1</sub>L</td><td rowspan="1" colspan="1">first pinnular of first pinnule length</td><td rowspan="1" colspan="1">0.9</td><td rowspan="1" colspan="1">1</td></tr><tr><td rowspan="1" colspan="1">p<sub>1</sub>W</td><td rowspan="1" colspan="1">width of first pinnular of first pinnule</td><td rowspan="1" colspan="1">1.4</td><td rowspan="1" colspan="1">1.1</td></tr></tbody></table></table-wrap></tp:treatment-sec><ref-list><ref id="B8"><mixed-citation xmlns:xlink="http://www.w3.org/1999/xlink" xlink:type="simple"><person-group><name name-style="western"><surname>David</surname><given-names>J</given-names></name><name name-style="western"><surname>Roux</surname><given-names>M</given-names></name><name name-style="western"><surname>Messing</surname><given-names>CG</given-names></name><name name-style="western"><surname>Améziane</surname><given-names>N</given-names></name></person-group> (<year>2006</year>) <article-title>Revision of the pentacrinid stalked crinoids of the genus <italic><tp:taxon-name><tp:taxon-name-part taxon-name-part-type="genus">Endoxocrinus</tp:taxon-name-part></tp:taxon-name></italic> (<tp:taxon-name><tp:taxon-name-part taxon-name-part-type="phylum">Echinodermata</tp:taxon-name-part></tp:taxon-name>, <tp:taxon-name><tp:taxon-name-part taxon-name-part-type="class">Crinoidea</tp:taxon-name-part></tp:taxon-name>), with a study of environmental control of characters and its consequences for taxonomy.</article-title><source>Zootaxa</source><volume>1156</volume>: <fpage>1</fpage>–<lpage>50</lpage>. <ext-link xlink:href="10.11646/zootaxa.1156.1.1" ext-link-type="doi" xlink:type="simple">https://doi.org/10.11646/zootaxa.1156.1.1</ext-link></mixed-citation></ref><ref id="B27"><mixed-citation xmlns:xlink="http://www.w3.org/1999/xlink" xlink:type="simple"><person-group><name name-style="western"><surname>Roux</surname><given-names>M</given-names></name></person-group> (<year>1987</year>) <article-title>Evolutionary ecology and biogeography of recent stalked crinoids as a model for the fossil record.</article-title> In: <person-group><name name-style="western"><surname>Jangoux</surname><given-names>M</given-names></name><name name-style="western"><surname>Lawrence</surname><given-names>JM</given-names></name></person-group> (<role>Ed.</role>) <issue-title>Echinoderm Studies.</issue-title><source>A.A. Balkema, Rotterdam, 2</source>, <fpage>1</fpage>–<lpage>53</lpage>.</mixed-citation></ref><ref id="B25"><mixed-citation xmlns:xlink="http://www.w3.org/1999/xlink" xlink:type="simple"><person-group><name name-style="western"><surname>Roux</surname><given-names>M</given-names></name></person-group> (<year>1977</year>) <article-title>The stalk-joints of recent <tp:taxon-name><tp:taxon-name-part taxon-name-part-type="family">Isocrinidae</tp:taxon-name-part></tp:taxon-name> (<tp:taxon-name><tp:taxon-name-part taxon-name-part-type="class">Crinoidea</tp:taxon-name-part></tp:taxon-name>). Bulletin of the British Museum (Natural History).</article-title><source>Zoology</source><volume>32</volume>: <fpage>45</fpage>–<lpage>64</lpage>.</mixed-citation></ref></ref-list></tp:taxon-treatment>
