# Supplementary material for: ﻿Endoxocrinus (﻿Diplocrinus) ﻿kexuei, a new species of stalked crinoid (Echinodermata, Crinoidea, Isocrinida, Balanocrinidae) from rotten wood in the cold seep area of the Taixinan Basin, South China Sea
Source: Zookeys. 2025 Jun 12;1241:185–204. doi: 10.3897/zookeys.1241.128991 (PMC12179643; doi:10.3897/zookeys.1241.128991)
Supplement: Supplementary material 1 — Six sequence datasets from two specimens [file zookeys-1241-185_article-128991__-s001.txt]

>COI [Endoxocrinus (Diplocrinus) kexuei sp. nov. Holotype]
TTGGTGCTTGGGCAGGTATGGTAGGGACTGCTTTAAGTATAATAATTCGTACTGAATTAGCTCAACCTGGCTCGTTTTTAGGGGATGATCAGATTTATAAAGTTATTGTTACTTCTCATGCATTAATAATGATTTTTTTTATGGTGATGCCTATAATGATTGGTGGTTTTGGAAATTGGTTAGTTCCTTTAATGATAGGTACTCCTGATCTTGCTTTTCCTCGAGTAAAAAACATGAGTTTTTGGCTTCTTCCTCCTTCTTTTTTGTTATTACTTGCTTCTACTGGTGTTGAAAGAGGAGTTGGTACTGGTTGGACTGTTTATCCTCCTCTTTCTAGAGGTCTTGCACATGCTGGTGGTTCAGTTGATTTAGCAATTTTTTCTTTACATCTTGCCGGTGCTTCTTCCATAGTAGCATCTATTAATTTTATAACTACTATTATTAATATGCGGGCTCCTGGTATAACTTTTGATCGGTTGCCTTTATTTGTTTGATCTTTGTTTATTACTACTTTTCTTTTACTTCTTTCTTTACCTGTGTTGGCTGGAGCGATTACTATGTTGCTAACTGATCGTAAAGTTAAAACAACTTTTTTTGATCCTGCTGGGGGGGGGGATCC
>COI [Endoxocrinus (Diplocrinus) kexuei sp. nov. Paratype]
TTGGTGCTTGGGCAGGTATGGTAGGGACTGCTTTAAGTATAATAATTCGTACTGAATTAGCTCAACCTGGCTCGTTTTTAGGGGATGATCAGATTTATAAAGTTATTGTTACTTCTCATGCATTAATAATGATTTTTTTTATGGTGATGCCTATAATGATTGGTGGTTTTGGAAATTGGTTAGTTCCTTTAATGATAGGTACTCCTGATCTTGCTTTTCCTCGAGTAAAAAACATGAGTTTTTGGCTTCTTCCCCCTTCTTTTTTATTATTACTTGCTTCTACTGGTGTTGAAAGAGGAGTTGGTACTGGTTGGACTGTTTATCCTCCTCTTTCTAGAGGTCTTGCACATGCTGGTGGTTCAGTTGATTTAGCAATTTTTTCTTTACATCTTGCCGGTGCTTCTTCCATAGTAGCATCTATTAATTTTATAACTACTATTATTAATATGCGGGCTCCTGGTATAACTTTTGATCGGTTGCCTTTATTTGTTTGGTCTTTGTTTATTACTACTTTTCTTTTACTTCTTTCTTTACCTGTGTTGGCTGGAGCGATTACTATGTTGCTAACTGATCGTAAAGTTAAAACAACTTTTTTTGATCCTGCTGGGGGGGGGGATCC
>16S [Endoxocrinus (Diplocrinus) kexuei sp. nov. Holotype]
GTCAAAGGGGTTTTTGGTTGGGGAAACCGCGAAGAAAAAATAACCTTCGCCACAAAATAAAAGATTAAACAAATCTAACAACTATAAATAGTTCAAAAAATGATCCGGTTAAAACCGATCAAGGGAAAAAGTTACCGCAGGGATAACAGCGTTATTCTTTCTGAGAGCTCTTATTGACGAAAGAGTTTGCGACCTCGATGTTGGACCGGGGCACCCAAGAGGTGCAGCAGCCTATAATGGTAGGTCTGTTCGACCTTTAAAGCCCTACGTGATCTGAGTTCAGACCGACGTAAGTCAGGTCAGTTTCTATCTA
>16S [Endoxocrinus (Diplocrinus) kexuei sp. nov. Paratype]
GTCAAAGGGGTTTTTGGTTGGGGCAACCGCGAAGAAAAAATAACCTTCGCCACAAAATAAAAGATCHRCHRTAAACAAATCTAACAACTACHRTAAATAGTTCAAACHRAAATGATCCGGTTAAAACCGATCAAGGGAAAAAGTTACCGCAGGGATACHRACAGCGTTATTCTTTCTGAGAGCTCTTATTGACGAAAGAGTTTGCGACCTCGATGTTGGACCGGGGCACCCAAGAGGTGCAGCAGCCTCTAATGGTAGGTCTGTTCGACCTTTAAAGCCCTACGTGATCTGAGTTCAGACCGACGTAAGTCAGGTCAGTTTCTATCTA
>28S [Endoxocrinus (Diplocrinus) kexuei sp. nov. Holotype]
GCCGAATCCCCGTGCCTCGCGGTACGCGGGAAATGTGGCGTAAGGAAGCCCTACTCCGTGCGTGCGCTCGGGCTCACGTCCTTCTGATCGAGGCCTTCCCATAGAGGGTGTCAGGCCCCCACGGCCCACGGCCGCGCGCGGATCACGGCTTTCAGGAGTCGGGTTGTTTTGGAATGCAGCCCAAAGACGGGTGGTAAACTCCATCCAAGGCTAAATACAGGCACGAGTCCGATAGCGAACAAGTACCGTGAGGGAAAGTTGAAAAGAACTTTGAAGAGAGAGTTCAAGAGTACGTGAAACCGCTAAGAAGCAAACGGGTGGGCCCGCAAAGTGGCACGGGAGATTCAGCGCGTTCGGGAGTCGGTCCGCTGCGCTGCAGGATCCGTGAAGGACCGCTGCGCTTCGGCTCCGCCCCTCCGTCGCGTGCACTTCTTCCGTGCGCAGAGCTGACGACCGGCTGGGAGTCCACCAAAAGGCTGGTCGGCAGGTTCCTCCCACGGCCTTCGGGCCCGGGAGAGCTTACAGCCGATCTCCAACGGCTGGACGCCCGGTCGAGGAAGGGTATCCGCGCCTGCCCCTCGTGGGCTGGGCCTCCTGTCTCCCGGGAGTTGCGCTCGGGCGGGACTGTTCTCAGTGCCGTTTGGGCGCAGTTCTCGGCTGTGCAGATCGGGTCTCATCAGGCGCTTCGGGTCAGTCAGCGAGGTCGGTCGCCCACCCGACCCGTCTTGAAACACGG
>28S [Endoxocrinus (Diplocrinus) kexuei sp. nov. Paratype]
GCCGAATCCCCGTGCCTCGCGGTACGCGGGAAATGTGGCGTAAGGAAGCCCTACTCCGTGCGTGCGCTCGGGCTCACGTCCTTCTGATCGAGGCCTTCCCATAGAGGGTGTCAGGCCCCCACGGCCCACGGCCGCGCGCGGATCACGGCTTTCAGGAGTCGGGTTGTTTTGGAATGCAGCCCAAAGACGGGTGGTAAACTCCATCCAAGGCTAAATACAGGCACGAGTCCGATAGCGAACAAGTACCGTGAGGGAAAGTTGAAAAGAACTTTGAAGAGAGAGTTCAAGAGTACGTGAAACCGCTAAGAAGCAAACGGGTGGGCCCGCAAAGTGGCACGGGAGATTCAGCGCGTTCGGGAGTCGGTCCGCTGCGCTGCAGGATCCGTGAAGGACCGCTGCGCTTCGGCTCCGCCCCTCCGTCGCGTGCACTTCTTCCGTGCGCAGAGCTGACGACCGGCTGGGAGTCCACCAAAAGGCTGGTCGGCAGGTTCCTCCCACGGCCTTCGGGCCCGGGAGAGCTTACAGCCGATCTCCAACGGCTGGACGCCCGGTCGAGGAAGGGTATCCGCGCCTGCCCCTCGTGGGCTGGGCCTCCTGTCTCCCGGGAGTTGCGCTCGGGCGGGACTGTTCTCAGTGCCGTTTGGGCGCAGTTCTCGGCTGTGCAGATCGGGTCTCATCAGGCGCTTCGGGTCAGTCAGCGAGGTCGGTCGCCCACCCGACCCGTCTTGAAACACGG
